# Supplementary material for: Association of a CHEK2 somatic variant with tumor microenvironment calprotectin expression predicts platinum resistance in a small cohort of ovarian carcinoma
Source: PLoS One. 2025 Mar 27;20(3):e0315487. doi: 10.1371/journal.pone.0315487 (PMC11949324; doi:10.1371/journal.pone.0315487)
Supplement: S2 Table — (XLSX) [file pone.0315487.s002.xlsx]

## Sheet: Clinical_Data
Anonymized Patients	Histological Type	Age at diagnosis	CA 125 concentration (U/mL)	* FIGO Stage	* Menopause status	Peritoneal cavity-ascites	Lymphovascular space invasion	Follow up (days)	Óbito	Group	CHEK2-DIV status	PD-L1	PD-L2	CD8	CD4	CD68	L1
1	Serous ovarian carcinoma	40	1075.7	IVB	N	S	N/A	2708	No	PR	NA	Discrete	Null	6	0	39	74
2	Serous ovarian carcinoma	63	646.2	IVB	50a	S+	N/A	1300	Yes	PR	Present	Discrete	Intense	150	7	64	148
3	Serous ovarian carcinoma	55	4785.8	IV	N	N	N/A	958	Yes	PS	NA	Null	Moderate	0	17	44	14
4	Serous ovarian carcinoma	74	2333.2	IIIC	53 a	N (LP +)	S	1879	No	PS	NA	Discrete	Null	149	37	66	84
5	Serous ovarian carcinoma	61	181.5	IIIC>IV	48 a	N	S	1077	Yes	PS	Present	Moderate	Discrete	85	9	282	0
6	Serous ovarian carcinoma	49	1076.2	IIB>IV	N	S -	S	1842	No	PS	Present	Moderate	Moderate	65	19	244	84
7	Serous ovarian carcinoma	50	3694.5	IIIC	N	S	S	2349	Yes	PS	Absent	Discrete	Moderate	187	0	84	10
8	Serous ovarian carcinoma	72	1814.5	IV	50 a	S	S	837	Yes	PR	Present	Discrete	Intense	27	12	72	133
9	Serous ovarian carcinoma	50	8.2	II	NA	N (LP-)	S	2986	No	PS	Absent	Moderate	Moderate	0	39	96	56
10	Serous ovarian carcinoma	47	5647.5	IIA	N	N	S	2965	No	PS	Present	Discrete	Discrete	63	60	122	29
11	Serous ovarian carcinoma	66	3474	IIIC	44 a	S+	N/A	896	Yes	PR	NA	Null	Moderate	54	0	6	11
12	Serous ovarian carcinoma	77	28.5	IIIC	45a	N (LP-)	S	1569	No	PS	NA	Moderate	Moderate	0	0	61	54
13	Serous ovarian carcinoma	49	579.1	IIIC	40a	S-	S	2355	No	PS	NA	Discrete	Discrete	4	0	84	481
14	Serous ovarian carcinoma	54	7090	IIIC	48 a	S	S	1107	Yes	PS	Absent	Null	Discrete	26	33	55	196
15	Serous ovarian carcinoma	56	1036	IV	49 a	S	S	538	Yes	PR	Present	Intense	Moderate	143	20	137	179
16	Serous ovarian carcinoma	26	3175	IIIB	N	S	S	1627	No	PS	Absent	Intense	Discrete	506	204	47	258
17	Serous ovarian carcinoma	61	334.9	IC1	N/A	N	N	1621	No	PS	Present	Intense	Discrete	33	63	23	78
18	Serous ovarian carcinoma	54	574.3	IIIC	N	N/A	S	519	Yes	PR	Present	Intense	Moderate	144	257	76	115
19	Serous ovarian carcinoma	60	5255.5	IVB	50 a	S +	S	936	Yes	PR	Present	Moderate	Moderate	720	299	371	833
20	Serous ovarian carcinoma	73	452.5	IVB	N/A	S +	S	1081	No	PS	Absent	Discrete	Null	59	18	0	40
21	Serous ovarian carcinoma	49	218	IVB	N	N	S	1544	No	PS	NA	Moderate	Moderate	682	149	724	184
22	Serous ovarian carcinoma	62	919.4	IIA	35 a	S	S	497	Yes	PS	Absent	Moderate	Discrete	49	N/A	N/A	50
23	Serous ovarian carcinoma	73	565	IIIC	52 a	S +	S	1431	No	PS	Absent	Intense	Moderate	329	338	75	172
24	Serous ovarian carcinoma	69	2150.7	IIIC	49 a	S	S	1447	No	PS	Absent	Discrete	Moderate	140	0	53	134

## Sheet: Cox_3
Anonymized Patients	Time_OS	Status_OS	Time_5yr	Status_5yr	PDL1	PDL2	PtC_Resistance	CD8	CD4	CD68	L1	CHEK2_P	Age
1	2708	0	1825	0	1	0	1	6	0	39	74		40
2	1300	1	1300	1	1	3	1	150	7	64	148	2	63
3	958	1	958	1	0	2	0	0	17	44	14		55
4	1879	0	1825	0	1	0	0	149	37	66	84		74
5	1077	1	1077	1	2	1	0	85	9	282	0	2	61
6	1842	0	1825	0	2	2	0	65	19	244	84	2	49
7	2349	1	1825	0	1	2	0	187	0	84	10	1	50
8	837	1	837	1	1	3	1	27	12	72	133	2	72
9	2986	0	1825	0	2	2	0	0	39	96	56	1	50
10	2965	0	1825	0	1	1	0	63	60	122	29	2	47
11	896	1	896	1	0	2	1	54	0	6	11		66
12	1569	0	1569	0	2	2	0	0	0	61	54		77
13	2355	0	1825	0	1	1	0	4	0	84	481		49
14	1107	1	1107	1	0	1	0	26	33	55	196	1	54
15	538	1	538	1	3	2	1	143	20	137	179	2	56
16	1627	0	1627	0	3	1	0	506	204	47	258	1	26
17	1621	0	1621	0	3	1	0	33	63	23	78	2	61
18	519	1	519	1	3	2	1	144	257	76	115	2	54
19	936	1	936	1	2	2	1	720	299	371	833	2	60
20	1081	0	1081	0	1	0	0	59	18	0	40	1	73
21	1544	0	1544	0	2	2	0	682	149	724	184		49
22	1259	1	1259	1	2	1	0	49			50	1	62
23	1431	0	1431	0	3	2	0	329	338	75	172	1	73
24	1447	0	1447	0	1	2	0	140	0	53	134	1	69
