# Supplementary material for: Association of a CHEK2 somatic variant with tumor microenvironment calprotectin expression predicts platinum resistance in a small cohort of ovarian carcinoma
Source: PLoS One. 2025 Mar 27;20(3):e0315487. doi: 10.1371/journal.pone.0315487 (PMC11949324; doi:10.1371/journal.pone.0315487)
Supplement: S5 Table — (XLSX) [file pone.0315487.s005.xlsx]

## Sheet: All variants
Anonymized Patients	Genomic location (hg38)	Gene	Transcript	Location	Coding	AA change	Molecular consequence	dbSNP	ClinVar	Mean allele frequency
08; 09; 23	chr11-108235716	ATM	NM_000051.4	Exon 5	c.378T>A	p.(Asp126Glu)	Missense	rs2234997	Benign/Likely benign​	55.1
19	chr11-108235831	ATM	NM_000051.4	Exon 5	c.493T>C	p.(Leu165=)	Synonyms	rs878853514	Likely benign​	20
23	chr11-108244113	ATM	NM_000051.4	Exon 6	c.657T>C	p.(Cys219=)	Synonyms	rs2235003	Benign​	56.4
18	chr11-108247111	ATM	NM_000051.4	Exon 8	c.1049C>T	p.(Ala350Val)	Missense	rs375049090	Uncertain significance​	44.8
05; 15	chr11-108251006	ATM	NM_000051.4	Exon 10	c.1541G>A	p.(Gly514Asp)	Missense	rs2235000	Benign/Likely benign​	46.6
09	chr11-108257592	ATM	NM_000051.4	Exon 15	c.2362A>C	p.(Ser788Arg)	Missense	rs641252	Benign/Likely benign​	37
08	chr11-108259051	ATM	NM_000051.4	Exon 16	c.2442C>A	p.(Asp814Glu)	Missense	rs3218695	Benign	31.6
05; 15	chr11-108289005	ATM	NM_000051.4	Exon 28	c.4138C>T	p.(His1380Tyr)	Missense	rs3092856	Benign	51.1
05; 10	chr11-108304735	ATM	NM_000051.4	Exon 37	c.5557G>A	p.(Asp1853Asn)	Missense	rs1801516	Benign	52.9
05	chr11-108178654	ATM	NM_000051.4	Exon 38	c.5705_5706delinsGG	p.(Asp1902Gly)	Indel	-	NEW	2.2
09	chr11-108315904	ATM	NM_000051.4	Exon 41	c.6088A>G	p.(Ile2030Val)	Missense	rs145847315	Benign/Likely benign​	56.1
05; 08; 10; 14; 18; 22; 23; 24	chr2-214809500	BARD1	NM_000465.4	Exon 1	c.70C>T	p.(Pro24Ser)	Missense	; rs1048108	Benign	75.6
02	chr2-214781306	BARD1	NM_000465.4	Exon 4	c.568G>A	p.(Asp190Asn)	Missense	rs369561166	Conflicting interpretations of pathogenicity​ - Uncertain significance(10); Likely benign(4)	42.7
20	chr2-214781056	BARD1	NM_000465.4	Exon 4	c.817_818delinsAA	p.(Gly273Lys)	Indel	-	NEW	8.3
07; 15; 20	chr2-214780821	BARD1	NM_000465.4	Exon 4	c.1053G>C	p.(Thr351=)	Synonyms	; rs2070096	Benign	57.9
02; 06	chr2-214780779-214780799	BARD1	NM_000465.4	Exon 4	c.1075_1095del	p.(Leu359_Pro365del)	Indel	rs28997575	Benign/Likely benign​	45.1
05; 08; 09; 10; 14; 18; 22; 23; 24	chr2-214780740	BARD1	NM_000465.4	Exon 4	c.1134G>C	p.(Arg378Ser)	Missense	rs2229571	Benign	98.8
07; 15; 20; 22; 24	chr2-214767532	BARD1	NM_000465.4	Exon 6	c.1518T>C	p.(His506=)	Synonyms	rs2070093	Benign	55.3
05; 07; 08; 09; 10; 14; 18; 22; 23; 24	chr2-214767531-214767532	BARD1	NM_000465.4	Exon 6	c.1518_1519delinsCA	p.(Val507Met)	Indel	rs386654966	Benign/Likely benign​	68.6
14	chr2-214752454	BARD1	NM_000465.4	Exon 7	c.1670G>C	p.(Cys557Ser)	Missense	rs28997576	Benign/Likely benign​	16.2
23	chr15-90760909	BLM	NM_000057.4	Exon 7	c.1544delA	p.Asn515MetfsTer16	Indel	rs367543043	Pathogenic	4.22
10	chr15-90782869	BLM	NM_000057.4	Exon 13	c.2603C>T	p.(Pro868Leu)	Missense	rs367543043	Benign	27
09; 14; 19	chr15-90794249	BLM	NM_000057.4	Exon 16	c.3102G>A	p.(Thr1034=)	Synonyms	rs2227933	Benign	47.1
22; 24	chr15-90794275	BLM	NM_000057.4	Exon 16	c.3128C>A	p.(Ala1043Asp)	Missense	rs2229035	Benign/Likely benign​	12.7
09; 14	chr15-90803693	BLM	NM_000057.4	Exon 18	c.3531C>A	p.(Ala1177=)	Synonyms	rs2227934	Benign	45.1
09	chr15-90811275	BLM	NM_000057.4	Exon 21	c.3945C>T	p.(Leu1315=)	Synonyms	rs1063147	Benign	41.4
10	chr15-90811291	BLM	NM_000057.4	Exon 21	c.3961G>A	p.(Val1321Ile)	Missense	rs7167216	Benign	27.8
14	chr15-90811410	BLM	NM_000057.4	Intron 22	c.4076+4T>G	-	Intronic	rs183176301	Benign/Likely benign​	42.3
16	chr17-61849240	BRCA1	NM_007294.4	Exon 6	c.396C>G	p.(Asn132Lys)	Missense	-	New	15.4
16	chr17-43104162	BRCA1	NM_007294.4	Exon 6	c.401C>G	p.(Ala134Gly)	Missense	-	New	15.4
09	chr17-43093683-43093685	BRCA1	NM_007294.4	Exon 10	c.1846_1848delTCT	p.(Ser616del)	Indel	rs80358329	Benign	48
15	chr17-43093454	BRCA1	NM_007294.4	Exon 10	c.2077G>A	p.(Asp693Asn)	Missense	rs4986850	Benign	73.1
05; 09; 15; 22; 24	chr17-43093449	BRCA1	NM_007294.4	Exon 10	c.2082C>T	p.(Ser694=)	Synonyms	rs1799949	Benign​	55.7
05; 08; 09; 14; 15; 19; 22; 24	chr17-43093220	BRCA1	NM_007294.4	Exon 10	c.2311T>C	p.(Phe771=)	Synonyms	rs16940	Benign​	49.2
02; 05; 09; 15; 22; 24	chr17- 43092919	BRCA1	NM_007294.4	Exon 10	c.2612C>T	p.(Pro871Leu)	Missense	; rs799917	Benign​	84.7
05; 09; 22; 24	chr17-43092418	BRCA1	NM_007294.4	Exon 10	c.3113A>G	p.(Glu1038Gly)	Missense	rs16941	Benign​	49.8
14	chr17-43092169	BRCA1	NM_007294.4	Exon 10	c.3362delA	p.(Asn1121fs))	Indel	rs80357865	Pathogenic	90
02	chr17-43092113	BRCA1	NM_007294.4	Exon 10	c.3418A>G	p.(Ser1140Gly)	Missense	rs2227945	Benign​	6.8
05; 08; 09; 14; 15; 19; 22; 24	chr17-43091983	BRCA1	NM_007294.4	Exon 10	c.3548A>G	p.(Lys1183Arg)	Missense	rs16942	Benign​	44
05; 09; 14; 15; 19; 22; 24	chr17-43082453	BRCA1	NM_007294.4	Exon 12	c.4308T>C	p.(Ser1436=)	Synonyms	rs1060915	Benign​	52.5
05; 08; 09; 14; 15; 19; 22; 24	chr17-43071077	BRCA1	NM_007294.4	Exon 15	c.4837A>G	p.(Ser1613Gly)	Missense	rs1799966	Benign​	47.6
22; 24	chr17-43067606	BRCA1	NM_007294.4	Intron16	c.5074+2T>C	-	Intronic	rs80358089	Pathogenic	50.2
18	chr17-43047640	BRCA1	NM_007294.4	Intron 22	c.5467+3A>C	-	Intronic	rs431825417	Uncertain significance​	71.2
23	chr13-32319184	BRCA2	NM_000059.4	Exon 3	c.175C>G	p.(Pro59Ala)	Missense	rs56091799	Conflicting interpretations of pathogenicity​-Uncertain significance(1); Benign(4); Likely benign(7)	50.8
23	chr17-43097266	BRCA2	NM_000059.4	Exon 7	c.571G>A	p.(Asp191Asn)	Missense	; rs80357090	Benign	20.4
10; 18	chr13-32332343	BRCA2	NM_000059.4	Exon 10	c.865A>C	p.(Asn289His)	Missense	rs766173	Benign	45.9
02; 05; 08; 07; 20	chr13-32332592	BRCA2	NM_000059.4	Exon 10	c.1114A>C	p.(Asn372His)	Missense	rs144848	Benign	74.6
10; 18	chr13-32332843	BRCA2	NM_000059.4	Exon 10	c.1365A>G	p.(Ser455=)	Synonyms	rs1801439	Benign	49.5
20	chr13-32333172-32333174	BRCA2	NM_000059.4	Exon 10	c.1701_1703delCAC	p.(Thr568del)	Indel	rs1555282014	Uncertain significance	3.8
10; 18	chr13-32336584	BRCA2	NM_000059.4	Exon 11	c.2229T>C	p.(His743=)	Synonyms	rs1801499	Benign	48.7
23	chr13-32337281-32337282	BRCA2	NM_000059.4	Exon 11	c.2926_2927delinsAT	p.(Ser976Ile)	Indel	rs276174831	Conflicting interpretations of pathogenicity​ - Uncertain significance(1); Benign(5); Likely benign(5)	45.2
10; 18	chr13-32337326	BRCA2	NM_000059.4	Exon 11	c.2971A>G	p.(Asn991Asp)	Missense	rs1799944	Benign	48.2
02; 09; 10; 14; 22; 23; 24	chr13-32337751	BRCA2	NM_000059.4	Exon 11	c.3396A>G	p.(Lys1132=)	Synonyms	rs1801406	Benign	38.4
14; 15; 20; 22	chr13-32338162	BRCA2	NM_000059.4	Exon 11	c.3807T>C	p.(Val1269=)	Synonyms	rs543304	Benign	45.1
02; 05; 06; 08; 09; 10; 14; 15; 18; 20; 22; 23; 24	chr13-32338918	BRCA2	NM_000059.4	Exon 11	c.4563A>G	p.(Leu1521=)	Synonyms	rs206075	Benign	89.1
05	chr13-32340038	BRCA2	NM_000059.4	Exon 11	c.5683G>A	p.(Glu1895Lys)	Missense	rs146351301	Conflicting interpretations of pathogenicity​-Uncertain significance(5); Likely benign(4)	41.4
09	chr13-32340575	BRCA2	NM_000059.4	Exon 11	c.6220C>A	p.(His2074Asn)	Missense	rs34309943	Benign	40.5
02; 05; 06; 07; 08; 09; 10; 14; 15; 18; 19; 20; 22; 23; 24	chr13-32340868	BRCA2	NM_000059.4	Exon 11	c.6513G>C	p.(Val2171=)	Synonyms	rs206076	Benign	98.7
02; 06; 09; 10; 14; 23	chr13-32355095	BRCA2	NM_000059.4	Exon 14	c.7242A>G	p.(Ser2414=)	Synonyms	rs1799955	Benign	35.4
02; 05; 06; 08; 09; 10; 14; 15; 18; 20; 22; 23; 24	chr13-32355250	BRCA2	NM_000059.4	Exon 14	c.7397T>C	p.(Val2466Ala)	Missense	rs169547	Benign	99.6
18	chr13-32355250	BRCA2	NM_000059.4	Exon 22	c.8851G>A	p.(Ala2951Thr)	Missense	rs169547	Benign	22.7
06	chr13-32398689	BRCA2	NM_000059.4	Exon 27	c.10176A>G	p.(Lys3392=)	Synonyms	rs876659206	Likely benign	17.86
15	chr13-32398747	BRCA2	NM_000059.4	Exon 27	c.10234A>G	p.(Ile3412Val)	Missense	rs1801426	Benign	50
06	chr17-61859827-61859828	BRIP1	NM_032043.3	Exon 3	c.173dupG	p.(Cys58TrpfsTer11)	Indel	-	Pathogenic	4.17
14	chr17-61808498	BRIP1	NM_032043.3	Exon 7	c.887A>G	p.(Glu296Gly)	Missense	rs878855158	Uncertain significance​	89.8
05	chr17-61744453	BRIP1	NM_032043.3	Exon 15	c.2236A>G	p.(Ile746Val)	Missense	rs111536363	Benign/Likely benign​	20.5
19	chr17-61743034	BRIP1	NM_032043.3	Exon 16	c.2358T>G	p.(Phe786Leu)	Missense	-	NEW	5.9
06; 08; 07; 09; 15; 16; 19; 20	chr17-61686104	BRIP1	NM_032043.3	Exon 19	c.2637A>G	p.(Glu879=)	Synonyms	rs4986765	Benign	82
02; 05; 08; 09; 10; 22; 23; 24	chr17-61685986	BRIP1	NM_032043.3	Exon 19	c.2755T>C	p.(Ser919Pro)	Missense	rs4986764	Benign	73.2
17	chr17-61683996	BRIP1	NM_032043.3	Exon 20	c.3050C>A	p.(Pro1017Gln)	Missense	-	NEW	12.5
02; 05; 08; 07; 09; 10; 14; 15; 19; 20; 22; 23; 24	chr17-61683635	BRIP1	NM_032043.3	Exon 20	c.3411T>C	p.(Tyr1137=)	Synonyms	rs4986763	Benign	75.5
05; 15; 17; 18; 19	chr22-28730458	CHEK2	NM_007194.4	Intron 2	c.319+3945G>C	-	Intronic	-	NEW	2.5
02; 05; 06; 08; 10; 15; 17; 18; 19	chr22-28730460	CHEK2	NM_007194.4	Intron 2	c.319+3943A>T	-	Intronic	-	NEW	3.1
02; 05; 06; 08; 14; 15; 16; 17; 18; 20; 22; 24	chr22-28730481	CHEK2	NM_007194.4	Intron 2	c.319+3922A>G	-	Intronic	-	NEW	4.7
17	chr22-28730487	CHEK2	NM_007194.4	Intron 2	c.319+3916T>C	-	Intronic	-	NEW	2.7
06; 08; 16; 18; 24	chr22-28730490	CHEK2	NM_007194.4	Intron 2	c.319+3913T>A	-	Intronic	-	NEW	5
02; 05; 06; 07; 10; 19; 20; 22; 24	chr8-89982791	NBN	NM_002485.5	Exon 2	c.102G>A	p.(Leu34=)	Synonyms	rs1063045	Benign	42.2
10	chr8-89981417	NBN	NM_002485.5	Exon 3	c.278C>A	p.(Ser93Ter)	Nonsense	-	Pathogenic	10.4
02; 05; 06; 10; 20; 22; 24	chr8-89978251	NBN	NM_002485.5	Exon 5	c.553G>C	p.(Glu185Gln)	Missense	-	Benign	33.8
06	chr8-89970463	NBN	NM_002485.5	Exon 7	c.797C>T	p.(Pro266Leu)	Missense	rs769420	Benign/Likely benign​	70.88
02; 05; 06; 08; 07; 10; 19; 20; 22; 24	chr8-89955483	NBN	NM_002485.5	Exon 10	c.1197T>C	p.(Asp399=)	Synonyms	rs709816	Benign	53.8
02; 05; 10; 20; 22; 24	chr8-89946194	NBN	NM_002485.5	Exon 13	c.2016A>G	p.(Pro672=)	Synonyms	rs1061302	Benign	36.4
09	chr16-23635917	PALB2	NM_024675.4	Exon 4	c.629C>T	p.(Pro210Leu)	Missense	rs57605939	Conflicting interpretations of pathogenicity​-Uncertain significance(1); Benign(12); Likely benign(2	84.2
15; 23	chr16-23634870	PALB2	NM_024675.4	Exon 4	c.1676A>G	p.(Gln559Arg)	Missense	rs152451	Benign/Likely benign​	64
14	chr16-23603525	PALB2	NM_024675.4	Exon 13	c.3495G>A	p.(Ser1165=)	Synonyms	rs45439097	Benign/Likely benign​	46.7
02; 05; 06; 10; 18; 22; 23	chr15-40701864	RAD51	NM_002875.5	Intron 3	c.225+663C>A	-	Intronic	-	NEW	5.2
02; 05; 17; 18; 22	chr15-40701908	RAD51	NM_002875.5	Intron 3	c.225+707C>T	-	Intronic	-	NEW	3.2
02; 06; 17	chr15-40701909	RAD51	NM_002875.5	Intron 3	c.225+708G>A	-	Intronic	rs1038491340	NEW	2.9
17	chr15-40701909	RAD51	NM_002875.5	Intron 3	c.225+708G>T	-	Intronic	-	NEW	2.9
02; 05; 06; 08; 07; 09; 10; 14; 15; 17; 18; 22; 23; 24	chr15-40701915	RAD51	NM_002875.5	Intron 3	c.225+714T>C	-	Intronic	rs777467455	NEW	10.9
08	chr15-40701915	RAD51	NM_002875.5	Intron 3	c.225+714T>G	-	Intronic	-	NEW	3.4
05; 06; 08; 10; 17; 22; 23; 24	chr15-40701921	RAD51	NM_002875.5	Intron 3	c.225+720C>T	-	Intronic	rs748805047	NEW	5.5
02; 05; 06; 08; 09; 10;17; 18; 22; 24	chr15-40701928	RAD51	NM_002875.5	Intron 3	c.225+727T>C	-	Intronic	rs1411145937	NEW	5
02; 06; 08; 09; 17	chr15-40701929	RAD51	NM_002875.5	Intron 3	c.225+728A>G	-	Intronic	-	NEW	3.5
08	chr15-40701929	RAD51	NM_002875.5	Intron 3	c.225+728_225+729delinsGC	-	Intronic	-	NEW	4.1
08; 17	chr15-40701930	RAD51	NM_002875.5	Intron 3	c.225+729T>C	-	Intronic	-	NEW	3.8
17	chr15-40701930	RAD51	NM_002875.5	Intron 3	c.225+729_225+731delinsCCC	-	Intronic	-	NEW	3.7
15	chr14-67835176	RAD51B	NM_133510.4	Exon 4	c.295delinsTT	p.(Ala99PhefsTer44)	Indel	-	NEW	2.3
07	chr14-67885931	RAD51B	NM_133510.4	Exon 6	c.515T>G	p.(Leu172Trp)	Missense	rs34094401	Benign	45.9
06	chr14-68468236	RAD51B	NM_133510.4	Exon 10	c.1022G>C	p.(Gly341Ala)	Missense	-	NEW	18.18
02; 10; 18; 22; 24	chr14-68562062	RAD51B	NM_133510.4	Intron 10	c.1037-32423T>C	-	Intronic	rs2842325	NEW	65.2
02; 23	chr14-68562024	RAD51B	NM_133510.4	Intron 11	c.1037-32461G>A	-	Intronic	-	NEW	29
10; 18; 22	chr14-68540205	RAD51B	NM_133510.4	Intron 11	c.1037-54280A>G	-	Intronic	rs2525524	NEW	56.9
18; 22	chr14-68540196	RAD51B	NM_133510.4	Intron 11	c.1037-54289A>G	-	Intronic	rs2525523	NEW	59.5
06; 16	chr14-68594555	RAD51B	NM_133510.4	Exon 11	c.1107T>C	p.(Pro369=)	Synonyms	-	NEW	6.9
02; 05; 06; 07; 10; 15; 17; 18; 22; 24	chr14-68594559	RAD51B	NM_133510.4	Exon 11	c.1111C>T	p.(Gln371Ter)	Nonsense	-	NEW	7.1
02; 05; 06; 07; 10; 14; 15; 17; 16; 18; 19; 22; 24	chr14-68594564	RAD51B	NM_133510.4	Exon 11	c.1116A>G	p.(Leu372=)	Synonyms	-	NEW	6.5
17	chr14-68594564	RAD51B	NM_133510.4	Exon 11	c.1116_1117delinsGA	p.(Gly373Arg)	Indel	-	NEW	2.7
17	chr14-69061286	RAD51B	NM_133510.4	Exon 11	c.1121T>C	p.(Leu374Pro)	Missense	rs61755650	Benign/Likely benign​	2.8
06; 07; 15; 17	chr14-68594564	RAD51B	NM_133510.4	Exon 11	c.1125_1126insGC	p.(Met376AlafsTer8)	Indel	-	NEW	3.8
06; 17	chr14-68594574	RAD51B	NM_133510.4	Exon 11	c.1126A>G	p.(Met376Val)	Missense	rs1379386996	NEW	9
17	chr14-68594579	RAD51B	NM_133510.4	Exon 11	c.1131_1132insAC	p.(His378ThrfsTer6)	Indel	-	NEW	8.5
02; 05; 06; 08; 10; 17; 18; 22	chr14-68594585	RAD51B	NM_133510.4	Exon 11	c.1137T>C	p.(His379=)	Synonyms	-	NEW	3.7
17	chr14-68594585	RAD51B	NM_133510.4	Exon 11	c.1137_1138delinsGG	p.(His379_Thr380delinsGlnAla)	Indel	-	NEW	6.1
02; 05; 06; 10; 15; 17; 18; 22; 24	chr14-68594586	RAD51B	NM_133510.4	Exon 11	c.1138A>G	p.(Thr380Ala)	Missense	-	NEW	4.3
17	chr14-68594589	RAD51B	NM_133510.4	Exon 11	c.1141_1142delinsTG	p.(Gln381Trp)	Indel	-	NEW	7
17	chr14-68594593	RAD51B	NM_133510.4	Exon 11	c.1145T>A	p.(Leu382Gln)	Missense	-	NEW	5.1
06; 17	chr14-68594601	RAD51B	NM_133510.4	Exon 11	c.1153T>A	p.(Ter385Lysext*64)	Nonsense	-	NEW	12
05; 06; 17	chr14-68594601	RAD51B	NM_133510.4	Exon 11	c.1153_1154delinsGT	p.(Ter385Val)	Indel	-	NEW	6.8
22; 24	chr17-58692733	RAD51C	NM_058216.3	Exon 1	c.90G>A	p.(Ala30=)	Synonyms	rs115414895	Benign	79.3
10	chr17-58720795-58720804	RAD51C	NM_058216.3	Exon 6	c.890_899delTTGTTCCTGC	p.(Leu297fs)	Indel	rs1555602141	Pathogenic	73
2	chr17-35119545	RAD51D	NM_002878.4	Exon 1	c.69C>G	p.(His23Gln)	Missense	-	Uncertain significance	2.1
02; 05; 09	chr17-35118530	RAD51D	NM_002878.4	Exon 3	c.234C>T	p.(Ser78=)	Synonyms	rs9901455	Benign	48.5
14; 17; 19	chr17-35106468	RAD51D	NM_002878.4	Exon 6	c.494G>A	p.(Arg145His)	Missense	rs4796033	Benign	71.3
5	chr17-35103297	RAD51D	NM_002878.4	Exon 8	c.695G>A	p.(Arg232Gln)	Missense	rs28363283	Benign/Likely benign​	75
15	chr17-35101333	RAD51D	NM_002878.4	Exon 9	c.771C>T	p.(Ser257=)	Synonyms	rs146212490	Benign/Likely benign​	24
15	chr12-916534	RAD52	NM_134424.4	Intron 9	c.726-51A>C	-	Intronic	rs529270118	NEW	52.2
17	chr12-914534	RAD52	NM_134424.4	Intron 10	c.866-2A>G	-	Intronic	rs1483927679	NEW	11.1

## Sheet: Resistant
Anonymised Patients	Genomic location (hg38)	Gene	Transcript	Location	Coding	AA change	Molecular consequence	dbSNP	ClinVar
08, 09, 23	chr11-108235716	ATM	NM_000051.4	Exon 5	c.378T>A	p.(Asp126Glu)	Missense	rs2234997	Benign/Likely benign​
19	chr11-108235831	ATM	NM_000051.4	Exon 5	c.493T>C	p.(Leu165=)	Synonyms	rs878853514	Likely benign​
18	chr11-108247111	ATM	NM_000051.4	Exon 8	c.1049C>T	p.(Ala350Val)	Missense	rs375049090	Uncertain significance​
05, 15	chr11-108251006	ATM	NM_000051.4	Exon 10	c.1541G>A	p.(Gly514Asp)	Missense	rs2235000	Benign/Likely benign​
08	chr11-108259051	ATM	NM_000051.4	Exon 16	c.2442C>A	p.(Asp814Glu)	Missense	rs3218695	Benign
05, 15	chr11-108289005	ATM	NM_000051.4	Exon 28	c.4138C>T	p.(His1380Tyr)	Missense	rs3092856	Benign
05, 08, 10, 14, 18, 22, 23, 24	chr2-214809500	BARD1	NM_000465.4	Exon 1	c.70C>T	p.(Pro24Ser)	Missense	rs1048108	Benign
02	chr2-214781306	BARD1	NM_000465.4	Exon 4	c.568G>A	p.(Asp190Asn)	Missense	rs369561166	Conflicting interpretations of pathogenicity​ - Uncertain significance(10); Likely benign(4)
07, 15, 20	chr2-214780821	BARD1	NM_000465.4	Exon 4	c.1053G>C	p.(Thr351=)	Synonyms	rs2070096	Benign
02, 06	chr2-214780779-214780799	BARD1	NM_000465.4	Exon 4	c.1075_1095del	p.(Leu359_Pro365del)	Indel	rs28997575	Benign/Likely benign​
05, 08, 09, 10, 14, 18, 22, 23, 24	chr2-214780740	BARD1	NM_000465.4	Exon 4	c.1134G>C	p.(Arg378Ser)	Missense	rs2229571	Benign
05, 06, 08, 07, 09, 10, 14, 15, 18, 20, 22, 23, 24	chr2-214767532	BARD1	NM_000465.4	Exon 6	c.1518T>C	p.(His506=)	Synonyms	rs2070093	Benign
05, 06, 07, 08, 09, 10, 14, 18, 22, 23, 24	chr2-214767531-214767532	BARD1	NM_000465.4	Exon 6	c.1518_1519delinsCA	p.(Val507Met)	Indel	rs386654966	Benign/Likely benign​
09, 14, 19	chr15-90794249	BLM	NM_000057.4	Exon 16	c.3102G>A	p.(Thr1034=)	Synonyms	rs2227933	Benign
15	chr17-43093454	BRCA1	NM_007294.4	Exon 10	c.2077G>A	p.(Asp693Asn)	Missense	rs4986850	Benign
05, 09, 15, 22, 24	chr17-43093449	BRCA1	NM_007294.4	Exon 10	c.2082C>T	p.(Ser694=)	Synonyms	rs1799949	Benign​
05, 08, 09, 14, 15, 19, 22, 24	chr17-43093220	BRCA1	NM_007294.4	Exon 10	c.2311T>C	p.(Phe771=)	Synonyms	rs16940	Benign​
02, 05, 09, 15, 22, 24	chr17- 43092919	BRCA1	NM_007294.4	Exon 10	c.2612C>T	p.(Pro871Leu)	Missense	rs799917	Benign​
02	chr17-43092113	BRCA1	NM_007294.4	Exon 10	c.3418A>G	p.(Ser1140Gly)	Missense	rs2227945	Benign​
05, 08, 09, 14, 15, 19, 22, 24	chr17-43091983	BRCA1	NM_007294.4	Exon 10	c.3548A>G	p.(Lys1183Arg)	Missense	rs16942	Benign​
05, 09, 14, 15, 19, 22, 24	chr17-43082453	BRCA1	NM_007294.4	Exon 12	c.4308T>C	p.(Ser1436=)	Synonyms	rs1060915	Benign​
05, 08, 09, 14, 15, 19, 22, 24	chr17-43071077	BRCA1	NM_007294.4	Exon 15	c.4837A>G	p.(Ser1613Gly)	Missense	rs1799966	Benign​
18	chr17-43047640	BRCA1	NM_007294.4	Intron 22	c.5467+3A>C	-	Intronic	rs431825417	Uncertain significance​
10, 18	chr13-32332343	BRCA2	NM_000059.4	Exon 10	c.865A>C	p.(Asn289His)	Missense	rs766173	Benign
02, 05, 08, 07, 20	chr13-32332592	BRCA2	NM_000059.4	Exon 10	c.1114A>C	p.(Asn372His)	Missense	rs144848	Benign
10, 18	chr13-32332843	BRCA2	NM_000059.4	Exon 10	c.1365A>G	p.(Ser455=)	Synonyms	rs1801439	Benign
10, 18	chr13-32336584	BRCA2	NM_000059.4	Exon 11	c.2229T>C	p.(His743=)	Synonyms	rs1801499	Benign
10, 18	chr13-32337326	BRCA2	NM_000059.4	Exon 11	c.2971A>G	p.(Asn991Asp)	Missense	rs1799944	Benign
02, 09, 10, 14, 22, 23, 24	chr13-32337751	BRCA2	NM_000059.4	Exon 11	c.3396A>G	p.(Lys1132=)	Synonyms	rs1801406	Benign
14, 15, 20, 22	chr13-32338162	BRCA2	NM_000059.4	Exon 11	c.3807T>C	p.(Val1269=)	Synonyms	rs543304	Benign
02, 05, 06, 08, 09, 10, 14, 15, 18, 20, 22, 23, 24	chr13-32338918	BRCA2	NM_000059.4	Exon 11	c.4563A>G	p.(Leu1521=)	Synonyms	rs206075	Benign
02, 05, 06, 08, 07, 09, 10, 14, 15, 18, 19, 20, 22, 23, 24	chr13-32340868	BRCA2	NM_000059.4	Exon 11	c.6513G>C	p.(Val2171=)	Synonyms	rs206076	Benign
02, 06, 09, 10, 14, 23	chr13-32355095	BRCA2	NM_000059.4	Exon 14	c.7242A>G	p.(Ser2414=)	Synonyms	rs1799955	Benign
02, 05, 06, 08, 09, 10, 14, 15, 18, 20, 22, 23, 24	chr13-32355250	BRCA2	NM_000059.4	Exon 14	c.7397T>C	p.(Val2466Ala)	Missense	rs169547	Benign
18	chr13-32355250	BRCA2	NM_000059.4	Exon 22	c.8851G>A	p.(Ala2951Thr)	Missense	rs169547	Benign
15	chr13-32398747	BRCA2	NM_000059.4	Exon 27	c.10234A>G	p.(Ile3412Val)	Missense	rs1801426	Benign
19	chr17-61743034	BRIP1	NM_032043.3	Exon 16	c.2358T>G	p.(Phe786Leu)	Missense	-	NEW
06, 08, 07, 09, 15, 16, 19, 20	chr17-61686104	BRIP1	NM_032043.3	Exon 19	c.2637A>G	p.(Glu879=)	Synonyms	rs4986765	Benign
02, 05, 08, 09, 10, 22, 23, 24	chr17-61685986	BRIP1	NM_032043.3	Exon 19	c.2755T>C	p.(Ser919Pro)	Missense	rs4986764	Benign
02, 05, 08, 07, 09, 10, 14, 15, 19, 20, 22, 23, 24	chr17-61683635	BRIP1	NM_032043.3	Exon 20	c.3411T>C	p.(Tyr1137=)	Synonyms	rs4986763	Benign
05, 15, 17, 18, 19	chr22-28730458	CHEK2	NM_007194.4	Intron 2	c.319+3945G>C	-	Intronic	-	NEW
02, 05, 06, 08, 10, 15, 17, 18, 19	chr22-28730460	CHEK2	NM_007194.4	Intron 2	c.319+3943A>T	-	Intronic	-	NEW
02, 05, 06, 08, 14, 15, 16, 17, 18, 20, 22, 24	chr22-28730481	CHEK2	NM_007194.4	Intron 2	c.319+3922A>G	-	Intronic	-	NEW
06, 08, 16, 18, 24	chr22-28730490	CHEK2	NM_007194.4	Intron 2	c.319+3913T>A	-	Intronic	-	NEW
02, 05, 06, 07, 10, 19, 20, 22, 24	chr8-89982791	NBN	NM_002485.5	Exon 2	c.102G>A	p.(Leu34=)	Synonyms	rs1063045	Benign
02, 05, 06, 10, 20, 22, 24	chr8-89978251	NBN	NM_002485.5	Exon 5	c.553G>C	p.(Glu185Gln)	Missense	-	Benign
02, 05, 06, 08, 07, 10, 19, 20, 22, 24	chr8-89955483	NBN	NM_002485.5	Exon 10	c.1197T>C	p.(Asp399=)	Synonyms	rs709816	Benign
02, 05, 10, 20, 22, 24	chr8-89946194	NBN	NM_002485.5	Exon 13	c.2016A>G	p.(Pro672=)	Synonyms	rs1061302	Benign
15, 23	chr16-23634870	PALB2	NM_024675.4	Exon 4	c.1676A>G	p.(Gln559Arg)	Missense	rs152451	Benign/Likely benign​
02, 05, 10, 18, 22, 23	chr15-40701864	RAD51	NM_002875.5	Intron 3	c.225+663C>A	-	Intronic	-	NEW
02, 05, 17, 18, 22	chr15-40701908	RAD51	NM_002875.5	Intron 3	c.225+707C>T	-	Intronic	-	NEW
02, 06, 17	chr15-40701909	RAD51	NM_002875.5	Intron 3	c.225+708G>A	-	Intronic	rs1038491340	NEW
02, 05, 06, 08, 07, 09, 10, 14, 15, 17, 18, 22, 23, 24	chr15-40701915	RAD51	NM_002875.5	Intron 3	c.225+714T>C	-	Intronic	rs777467455	NEW
08	chr15-40701915	RAD51	NM_002875.5	Intron 3	c.225+714T>G	-	Intronic	-	NEW
05, 06, 08, 10, 17, 22, 23, 24	chr15-40701921	RAD51	NM_002875.5	Intron 3	c.225+720C>T	-	Intronic	rs748805047	NEW
02, 05, 06, 08, 09, 10, 17, 18, 22, 24	chr15-40701928	RAD51	NM_002875.5	Intron 3	c.225+727T>C	-	Intronic	rs1411145937	NEW
02, 06, 08, 09, 17	chr15-40701929	RAD51	NM_002875.5	Intron 3	c.225+728A>G	-	Intronic	-	NEW
08	chr15-40701929	RAD51	NM_002875.5	Intron 3	c.225+728_225+729delinsGC	-	Intronic	-	NEW
08, 17	chr15-40701930	RAD51	NM_002875.5	Intron 3	c.225+729T>C	-	Intronic	-	NEW
15	chr14-67835176	RAD51B	NM_133510.4	Exon 4	c.295delinsTT	p.(Ala99PhefsTer44)	Indel	-	NEW
02, 10, 18, 22, 24	chr14-68562062	RAD51B	NM_133510.4	Intron 10	c.1037-32423T>C	-	Intronic	rs2842325	NEW
02, 23	chr14-68562024	RAD51B	NM_133510.4	Intron 11	c.1037-32461G>A	-	Intronic	-	NEW
10, 18, 22	chr14-68540205	RAD51B	NM_133510.4	Intron 11	c.1037-54280A>G	-	Intronic	rs2525524	NEW
18, 22	chr14-68540196	RAD51B	NM_133510.4	Intron 11	c.1037-54289A>G	-	Intronic	rs2525523	NEW
02, 05, 06, 07, 10, 15, 17, 18, 22, 24	chr14-68594559	RAD51B	NM_133510.4	Exon 11	c.1111C>T	p.(Gln371Ter)	Nonsense	-	NEW
02, 05, 06, 07, 10, 14, 15, 16,17, 18, 19, 22, 24	chr14-68594564	RAD51B	NM_133510.4	Exon 11	c.1116A>G	p.(Leu372=)	Synonyms	-	NEW
06, 07, 15, 17	chr14-68594564	RAD51B	NM_133510.4	Exon 11	c.1125_1126insGC	p.(Met376AlafsTer8)	Indel	-	NEW
02, 05, 06, 08, 10, 17, 18, 22	chr14-68594585	RAD51B	NM_133510.4	Exon 11	c.1137T>C	p.(His379=)	Synonyms	-	NEW
02, 05, 06, 10, 15, 17, 18, 22, 24	chr14-68594586	RAD51B	NM_133510.4	Exon 11	c.1138A>G	p.(Thr380Ala)	Missense	-	NEW
02	chr17-35119545	RAD51D	NM_002878.4	Exon 1	c.69C>G	p.(His23Gln)	Missense	-	Uncertain significance
02, 05, 09	chr17-35118530	RAD51D	NM_002878.4	Exon 3	c.234C>T	p.(Ser78=)	Synonyms	rs9901455	Benign
14, 17, 19	chr17-35106468	RAD51D	NM_002878.4	Exon 6	c.494G>A	p.(Arg145His)	Missense	rs4796033	Benign
15	chr17-35101333	RAD51D	NM_002878.4	Exon 9	c.771C>T	p.(Ser257=)	Synonyms	rs146212490	Benign/Likely benign​
15	chr12-916534	RAD52	NM_134424.4	Intron 9	c.726-51A>C	-	Intronic	rs529270118	NEW

## Sheet: Sensitive
Anonymised Patients	Genomic location (hg38)	Gene	Transcript	Location	Coding	AA change	Molecular consequence	dbSNP	ClinVar
08, 09, 23	chr11-108235716	ATM	NM_000051.4	Exon 5	c.378T>A	p.(Asp126Glu)	Missense	rs2234997	Benign/Likely benign​
23	chr11-108244113	ATM	NM_000051.4	Exon 6	c.657T>C	p.(Cys219=)	Synonyms	rs2235003	Benign​
05, 15	chr11-108251006	ATM	NM_000051.4	Exon 10	c.1541G>A	p.(Gly514Asp)	Missense	rs2235000	Benign/Likely benign​
9	chr11-108257592	ATM	NM_000051.4	Exon 15	c.2362A>C	p.(Ser788Arg)	Missense	rs641252	Benign/Likely benign​
05, 15	chr11-108289005	ATM	NM_000051.4	Exon 28	c.4138C>T	p.(His1380Tyr)	Missense	rs3092856	Benign
05, 10	chr11-108304735	ATM	NM_000051.4	Exon 37	c.5557G>A	p.(Asp1853Asn)	Missense	rs1801516	Benign
5	chr11-108178654	ATM	NM_000051.4	Exon 38	c.5705_5706delinsGG	p.(Asp1902Gly)	Indel	-	NEW
9	chr11-108315904	ATM	NM_000051.4	Exon 41	c.6088A>G	p.(Ile2030Val)	Missense	rs145847315	Benign/Likely benign​
05, 08, 10, 14, 18, 22, 23, 24	chr2-214809500	BARD1	NM_000465.4	Exon 1	c.70C>T	p.(Pro24Ser)	Missense	rs1048108	Benign
20	chr2-214781056	BARD1	NM_000465.4	Exon 4	c.817_818delinsAA	p.(Gly273Lys)	Indel	-	NEW
07, 15, 20	chr2-214780821	BARD1	NM_000465.4	Exon 4	c.1053G>C	p.(Thr351=)	Synonyms	rs2070096	Benign
02, 06	chr2-214780779-214780799	BARD1	NM_000465.4	Exon 4	c.1075_1095del	p.(Leu359_Pro365del)	Indel	rs28997575	Benign/Likely benign​
05, 08, 09, 10, 14, 18, 22, 23, 24	chr2-214780740	BARD1	NM_000465.4	Exon 4	c.1134G>C	p.(Arg378Ser)	Missense	rs2229571	Benign
05, 06, 08, 07, 09, 10, 14, 15, 18, 20, 22, 23, 24	chr2-214767532	BARD1	NM_000465.4	Exon 6	c.1518T>C	p.(His506=)	Synonyms	rs2070093	Benign
05, 06, 07, 08, 09, 10, 14, 18, 22, 23, 24	chr2-214767531-214767532	BARD1	NM_000465.4	Exon 6	c.1518_1519delinsCA	p.(Val507Met)	Indel	rs386654966	Benign/Likely benign​
14	chr2-214752454	BARD1	NM_000465.4	Exon 7	c.1670G>C	p.(Cys557Ser)	Missense	rs28997576	Benign/Likely benign​
23	chr15-90760909	BLM	NM_000057.4	Exon 7	c.1544delA	p.Asn515MetfsTer16	Indel	rs367543043	Pathogenic
10	chr15-90782869	BLM	NM_000057.4	Exon 13	c.2603C>T	p.(Pro868Leu)	Missense	rs367543043	Benign
09, 14, 19	chr15-90794249	BLM	NM_000057.4	Exon 16	c.3102G>A	p.(Thr1034=)	Synonyms	rs2227933	Benign
22, 24	chr15-90794275	BLM	NM_000057.4	Exon 16	c.3128C>A	p.(Ala1043Asp)	Missense	rs2229035	Benign/Likely benign​
09, 14	chr15-90803693	BLM	NM_000057.4	Exon 18	c.3531C>A	p.(Ala1177=)	Synonyms	rs2227934	Benign
9	chr15-90811275	BLM	NM_000057.4	Exon 21	c.3945C>T	p.(Leu1315=)	Synonyms	rs1063147	Benign
10	chr15-90811291	BLM	NM_000057.4	Exon 21	c.3961G>A	p.(Val1321Ile)	Missense	rs7167216	Benign
14	chr15-90811410	BLM	NM_000057.4	Intron 22	c.4076+4T>G	-	Intronic	rs183176301	Benign/Likely benign​
16	chr17-61849240	BRCA1	NM_007294.4	Exon 6	c.396C>G	p.(Asn132Lys)	Missense	-	New
16	chr17-43104162	BRCA1	NM_007294.4	Exon 6	c.401C>G	p.(Ala134Gly)	Missense	-	New
9	chr17-43093683-43093685	BRCA1	NM_007294.4	Exon 10	c.1846_1848delTCT	p.(Ser616del)	Indel	rs80358329	Benign
05, 09, 15, 22, 24	chr17-43093449	BRCA1	NM_007294.4	Exon 10	c.2082C>T	p.(Ser694=)	Synonyms	rs1799949	Benign​
05, 08, 09, 14, 15, 19, 22, 24	chr17-43093220	BRCA1	NM_007294.4	Exon 10	c.2311T>C	p.(Phe771=)	Synonyms	rs16940	Benign​
02, 05, 09, 15, 22, 24	chr17- 43092919	BRCA1	NM_007294.4	Exon 10	c.2612C>T	p.(Pro871Leu)	Missense	rs799917	Benign​
05, 09, 22, 24	chr17-43092418	BRCA1	NM_007294.4	Exon 10	c.3113A>G	p.(Glu1038Gly)	Missense	rs16941	Benign​
14	chr17-43092169	BRCA1	NM_007294.4	Exon 10	c.3362delA	p.(Asn1121fs))	Indel	rs80357865	Pathogenic
05, 08, 09, 14, 15, 19, 22, 24	chr17-43091983	BRCA1	NM_007294.4	Exon 10	c.3548A>G	p.(Lys1183Arg)	Missense	rs16942	Benign​
05, 09, 14, 15, 19, 22, 24	chr17-43082453	BRCA1	NM_007294.4	Exon 12	c.4308T>C	p.(Ser1436=)	Synonyms	rs1060915	Benign​
05, 08, 09, 14, 15, 19, 22, 24	chr17-43071077	BRCA1	NM_007294.4	Exon 15	c.4837A>G	p.(Ser1613Gly)	Missense	rs1799966	Benign​
22, 24	chr17-43067606	BRCA1	NM_007294.4	Intron16	c.5074+2T>C	-	Intronic	rs80358089	Pathogenic
23	chr13-32319184	BRCA2	NM_000059.4	Exon 3	c.175C>G	p.(Pro59Ala)	Missense	rs56091799	Conflicting interpretations of pathogenicity​-Uncertain significance(1); Benign(4); Likely benign(7)
23	chr17-43097266	BRCA2	NM_000059.4	Exon 7	c.571G>A	p.(Asp191Asn)	Missense	rs80357090	Benign
10, 18	chr13-32332343	BRCA2	NM_000059.4	Exon 10	c.865A>C	p.(Asn289His)	Missense	rs766173	Benign
02, 05, 08, 07, 20	chr13-32332592	BRCA2	NM_000059.4	Exon 10	c.1114A>C	p.(Asn372His)	Missense	rs144848	Benign
10, 18	chr13-32332843	BRCA2	NM_000059.4	Exon 10	c.1365A>G	p.(Ser455=)	Synonyms	rs1801439	Benign
20	chr13-32333172-32333174	BRCA2	NM_000059.4	Exon 10	c.1701_1703delCAC	p.(Thr568del)	Indel	rs1555282014	Uncertain significance
10, 18	chr13-32336584	BRCA2	NM_000059.4	Exon 11	c.2229T>C	p.(His743=)	Synonyms	rs1801499	Benign
23	chr13-32337281-32337282	BRCA2	NM_000059.4	Exon 11	c.2926_2927delinsAT	p.(Ser976Ile)	Indel	rs276174831	Conflicting interpretations of pathogenicity​ - Uncertain significance(1); Benign(5); Likely benign(5)
10, 18	chr13-32337326	BRCA2	NM_000059.4	Exon 11	c.2971A>G	p.(Asn991Asp)	Missense	rs1799944	Benign
02, 09, 10, 14, 22, 23, 24	chr13-32337751	BRCA2	NM_000059.4	Exon 11	c.3396A>G	p.(Lys1132=)	Synonyms	rs1801406	Benign
14, 15, 20, 22	chr13-32338162	BRCA2	NM_000059.4	Exon 11	c.3807T>C	p.(Val1269=)	Synonyms	rs543304	Benign
02, 05, 06, 08, 09, 10, 14, 15, 18, 20, 22, 23, 24	chr13-32338918	BRCA2	NM_000059.4	Exon 11	c.4563A>G	p.(Leu1521=)	Synonyms	rs206075	Benign
5	chr13-32340038	BRCA2	NM_000059.4	Exon 11	c.5683G>A	p.(Glu1895Lys)	Missense	rs146351301	Conflicting interpretations of pathogenicity​-Uncertain significance(5); Likely benign(4)
09	chr13-32340575	BRCA2	NM_000059.4	Exon 11	c.6220C>A	p.(His2074Asn)	Missense	rs34309943	Benign
02, 05, 06, 08, 07, 09, 10, 14, 15, 18, 19, 20, 22, 23, 24	chr13-32340868	BRCA2	NM_000059.4	Exon 11	c.6513G>C	p.(Val2171=)	Synonyms	rs206076	Benign
02, 06, 09, 10, 14, 23	chr13-32355095	BRCA2	NM_000059.4	Exon 14	c.7242A>G	p.(Ser2414=)	Synonyms	rs1799955	Benign
02, 05, 06, 08, 09, 10, 14, 15, 18, 20, 22, 23, 24	chr13-32355250	BRCA2	NM_000059.4	Exon 14	c.7397T>C	p.(Val2466Ala)	Missense	rs169547	Benign
06	chr13-32398689	BRCA2	NM_000059.4	Exon 27	c.10176A>G	p.(Lys3392=)	Synonyms	rs876659206	Likely benign
06	chr17-61859827-61859828	BRIP1	NM_032043.3	Exon 3	c.173dupG	p.(Cys58TrpfsTer11)	Indel	-	Pathogenic
14	chr17-61808498	BRIP1	NM_032043.3	Exon 7	c.887A>G	p.(Glu296Gly)	Missense	rs878855158	Uncertain significance​
05	chr17-61744453	BRIP1	NM_032043.3	Exon 15	c.2236A>G	p.(Ile746Val)	Missense	rs111536363	Benign/Likely benign​
06, 08, 07, 09, 15, 16, 19, 20	chr17-61686104	BRIP1	NM_032043.3	Exon 19	c.2637A>G	p.(Glu879=)	Synonyms	rs4986765	Benign
02, 05, 08, 09, 10, 22, 23, 24	chr17-61685986	BRIP1	NM_032043.3	Exon 19	c.2755T>C	p.(Ser919Pro)	Missense	rs4986764	Benign
17	chr17-61683996	BRIP1	NM_032043.3	Exon 20	c.3050C>A	p.(Pro1017Gln)	Missense	-	NEW
02, 05, 08, 07, 09, 10, 14, 15, 19, 20, 22, 23, 24	chr17-61683635	BRIP1	NM_032043.3	Exon 20	c.3411T>C	p.(Tyr1137=)	Synonyms	rs4986763	Benign
05, 15, 17, 18, 19	chr22-28730458	CHEK2	NM_007194.4	Intron 2	c.319+3945G>C	-	Intronic	-	NEW
02, 05, 06, 08, 10, 15, 17, 18, 19	chr22-28730460	CHEK2	NM_007194.4	Intron 2	c.319+3943A>T	-	Intronic	-	NEW
02, 05, 06, 08, 14, 15, 16, 17, 18, 20, 22, 24	chr22-28730481	CHEK2	NM_007194.4	Intron 2	c.319+3922A>G	-	Intronic	-	NEW
17	chr22-28730487	CHEK2	NM_007194.4	Intron 2	c.319+3916T>C	-	Intronic	-	NEW
06, 08, 16, 18, 24	chr22-28730490	CHEK2	NM_007194.4	Intron 2	c.319+3913T>A	-	Intronic	-	NEW
02, 05, 06, 07, 10, 19, 20, 22, 24	chr8-89982791	NBN	NM_002485.5	Exon 2	c.102G>A	p.(Leu34=)	Synonyms	rs1063045	Benign
10	chr8-89981417	NBN	NM_002485.5	Exon 3	c.278C>A	p.(Ser93Ter)	Nonsense	-	Pathogenic
02, 05, 06, 10, 20, 22, 24	chr8-89978251	NBN	NM_002485.5	Exon 5	c.553G>C	p.(Glu185Gln)	Missense	-	Benign
06	chr8-89970463	NBN	NM_002485.5	Exon 7	c.797C>T	p.(Pro266Leu)	Missense	rs769420	Benign/Likely benign​
02, 05, 06, 08, 07, 10, 19, 20, 22, 24	chr8-89955483	NBN	NM_002485.5	Exon 10	c.1197T>C	p.(Asp399=)	Synonyms	rs709816	Benign
02, 05, 10, 20, 22, 24	chr8-89946194	NBN	NM_002485.5	Exon 13	c.2016A>G	p.(Pro672=)	Synonyms	rs1061302	Benign
09	chr16-23635917	PALB2	NM_024675.4	Exon 4	c.629C>T	p.(Pro210Leu)	Missense	rs57605939	Conflicting interpretations of pathogenicity​-Uncertain significance(1); Benign(12); Likely benign(2)
15, 23	chr16-23634870	PALB2	NM_024675.4	Exon 4	c.1676A>G	p.(Gln559Arg)	Missense	rs152451	Benign/Likely benign​
14	chr16-23603525	PALB2	NM_024675.4	Exon 13	c.3495G>A	p.(Ser1165=)	Synonyms	rs45439097	Benign/Likely benign​
02, 05, 10, 18, 22, 23	chr15-40701864	RAD51	NM_002875.5	Intron 3	c.225+663C>A	-	Intronic	-	NEW
02, 05, 17, 18, 22	chr15-40701908	RAD51	NM_002875.5	Intron 3	c.225+707C>T	-	Intronic	-	NEW
02, 06, 17	chr15-40701909	RAD51	NM_002875.5	Intron 3	c.225+708G>A	-	Intronic	rs1038491340	NEW
02, 05, 06, 08, 07, 09, 10, 14, 15, 17, 18, 22, 23, 24	chr15-40701915	RAD51	NM_002875.5	Intron 3	c.225+714T>C	-	Intronic	rs777467455	NEW
05, 06, 08, 10, 17, 22, 23, 24	chr15-40701921	RAD51	NM_002875.5	Intron 3	c.225+720C>T	-	Intronic	rs748805047	NEW
02, 05, 06, 08, 09, 10, 17, 18, 22, 24	chr15-40701928	RAD51	NM_002875.5	Intron 3	c.225+727T>C	-	Intronic	rs1411145937	NEW
02, 06, 08, 09, 17	chr15-40701929	RAD51	NM_002875.5	Intron 3	c.225+728A>G	-	Intronic	-	NEW
17	chr15-40701909	RAD51	NM_002875.5	Intron 3	c.225+708G>T	-	Intronic	-	NEW
08, 17	chr15-40701930	RAD51	NM_002875.5	Intron 3	c.225+729T>C	-	Intronic	-	NEW
17	chr15-40701930	RAD51	NM_002875.5	Intron 3	c.225+729_225+731delinsCCC	-	Intronic	-	NEW
07	chr14-67885931	RAD51B	NM_133510.4	Exon 6	c.515T>G	p.(Leu172Trp)	Missense	rs34094401	Benign
06	chr14-68468236	RAD51B	NM_133510.4	Exon 10	c.1022G>C	p.(Gly341Ala)	Missense	-	NEW
02, 10, 18, 22, 24	chr14-68562062	RAD51B	NM_133510.4	Intron 10	c.1037-32423T>C	-	Intronic	rs2842325	NEW
02, 23	chr14-68562024	RAD51B	NM_133510.4	Intron 11	c.1037-32461G>A	-	Intronic	-	NEW
10, 18, 22	chr14-68540205	RAD51B	NM_133510.4	Intron 11	c.1037-54280A>G	-	Intronic	rs2525524	NEW
18, 22	chr14-68540196	RAD51B	NM_133510.4	Intron 11	c.1037-54289A>G	-	Intronic	rs2525523	NEW
06, 16	chr14-68594555	RAD51B	NM_133510.4	Exon 11	c.1107T>C	p.(Pro369=)	Synonyms	-	NEW
02, 05, 06, 07, 10, 15, 17, 18, 22, 24	chr14-68594559	RAD51B	NM_133510.4	Exon 11	c.1111C>T	p.(Gln371Ter)	Nonsense	-	NEW
02, 05, 06, 07, 10, 14, 15, 16, 17, 18, 19, 22, 24	chr14-68594564	RAD51B	NM_133510.4	Exon 11	c.1116A>G	p.(Leu372=)	Synonyms	-	NEW
17	chr14-68594564	RAD51B	NM_133510.4	Exon 11	c.1116_1117delinsGA	p.(Gly373Arg)	Indel	-	NEW
17	chr14-69061286	RAD51B	NM_133510.4	Exon 11	c.1121T>C	p.(Leu374Pro)	Missense	rs61755650	Benign/Likely benign​
06, 07, 15, 17	chr14-68594564	RAD51B	NM_133510.4	Exon 11	c.1125_1126insGC	p.(Met376AlafsTer8)	Indel	-	NEW
06, 17	chr14-68594574	RAD51B	NM_133510.4	Exon 11	c.1126A>G	p.(Met376Val)	Missense	rs1379386996	NEW
17	chr14-68594579	RAD51B	NM_133510.4	Exon 11	c.1131_1132insAC	p.(His378ThrfsTer6)	Indel	-	NEW
02, 05, 06, 08, 10, 17, 18, 22	chr14-68594585	RAD51B	NM_133510.4	Exon 11	c.1137T>C	p.(His379=)	Synonyms	-	NEW
17	chr14-68594585	RAD51B	NM_133510.4	Exon 11	c.1137_1138delinsGG	p.(His379_Thr380delinsGlnAla)	Indel	-	NEW
02, 05, 06, 10, 15, 17, 18, 22, 24	chr14-68594586	RAD51B	NM_133510.4	Exon 11	c.1138A>G	p.(Thr380Ala)	Missense	-	NEW
17	chr14-68594589	RAD51B	NM_133510.4	Exon 11	c.1141_1142delinsTG	p.(Gln381Trp)	Indel	-	NEW
17	chr14-68594593	RAD51B	NM_133510.4	Exon 11	c.1145T>A	p.(Leu382Gln)	Missense	-	NEW
06, 17	chr14-68594601	RAD51B	NM_133510.4	Exon 11	c.1153T>A	p.(Ter385Lysext*64)	Nonsense	-	NEW
05, 06, 17	chr14-68594601	RAD51B	NM_133510.4	Exon 11	c.1153_1154delinsGT	p.(Ter385Val)	Indel	-	NEW
22, 24	chr17-58692733	RAD51C	NM_058216.3	Exon 1	c.90G>A	p.(Ala30=)	Synonyms	rs115414895	Benign
10	chr17-58720795-58720804	RAD51C	NM_058216.3	Exon 6	c.890_899delTTGTTCCTGC	p.(Leu297fs)	Indel	rs1555602141	Pathogenic
02, 05, 09	chr17-35118530	RAD51D	NM_002878.4	Exon 3	c.234C>T	p.(Ser78=)	Synonyms	rs9901455	Benign
14, 17, 19	chr17-35106468	RAD51D	NM_002878.4	Exon 6	c.494G>A	p.(Arg145His)	Missense	rs4796033	Benign
05	chr17-35103297	RAD51D	NM_002878.4	Exon 8	c.695G>A	p.(Arg232Gln)	Missense	rs28363283	Benign/Likely benign​
17	chr12-914534	RAD52	NM_134424.4	Intron 10	c.866-2A>G	-	Intronic	rs1483927679	NEW
