# Supplementary material for: Association of a CHEK2 somatic variant with tumor microenvironment calprotectin expression predicts platinum resistance in a small cohort of ovarian carcinoma
Source: PLoS One. 2025 Mar 27;20(3):e0315487. doi: 10.1371/journal.pone.0315487 (PMC11949324; doi:10.1371/journal.pone.0315487)
Supplement: S6 Table — (XLSX) [file pone.0315487.s006.xlsx]

## Sheet: HR
Variable	N	beta	HR (95% CI for HR)	wald.test	p.value
PDL1	24	-0.24	0.78 (0.38-1.6)	0.42	0.51
PDL2	24	0.76	2.1 (0.55-8.3)	1.2	0.27
CD8	24	-0.00032	1 (1-1)	0.04	0.85
CD4	23	0.00099	1 (0.99-1)	0.1	0.76
CD68	23	-8.5e-05	1 (1-1)	0	0.97
L1	24	0.0011	1 (1-1)	0.48	0.49
PtC_Resistance	24	2	7.7 (2.1-28)	9.6	0.0019	**
CHEK2_P	17	1.4	3.9 (0.78-19)	2.7	0.098
Age	24	0.021	1 (0.97-1.1)	0.66	0.42
Cox PH Regression were performed considering univariate analysis
** p < 0.01

## Sheet: AUC
Time (days)	Cases	Survivors	Censored	AUC (%)
				PtC_Resistance	PDL2	CHEK2
964.2	4	13	0	96.15	76.92	80.77
1080.2	5	12	0	85.83	65.00	83.33
1300.0	7	8	2	77.82	46.87	66.40
1622.2	8	5	4	80.52	53.09	69.50
1785.4	8	4	5	80.52	45.95	65.82
Time-dependent-Roc curve estimated using IPCW (n=17, without competing risks).
Method used for estimating IPCW:cox

## Sheet: Brier score
Cumulative prediction error, aka Integrated Brier score (IBS)
	IBS
Model	[0;time=365]	[0;time=730]	[0;time=1095)	[0;time=1460)	[0;time=1825)
Reference	0	0.029	0.069	0.112	0.137
coxPtC_Resistance	0	0.021	0.038	0.066	0.081
coxPDL2	0	0.028	0.066	0.110	0.136
coxCHEK2	0	0.026	0.058	0.096	0.121
Range of integration: 0 and time=365, time=730, time=1095, time=1460, time=1825
